# Supplementary material for: Dataset of dual RNA-sequencing of Phytophthora palmivora infecting coconut (Cocos nucifera L.)
Source: Data Brief. 2020 Mar 18;30:105455. doi: 10.1016/j.dib.2020.105455 (PMC7150523; doi:10.1016/j.dib.2020.105455)
Supplement: Supplementary file 1 [file mmc1.xml]

<?xml version="1.0" encoding="utf-8" standalone="no"?>
<data>
  <datasets>
    <author>rajesh.mk@icar.gov.in</author>
    <type>1</type>
    <dataset>
      <name>Dual RNA-sequencing of Cocos nucifera during Phytophthora palmivora Challenge</name>
      <caption />
      <description>Utilizing dual RNA-sequencing (RNA-seq), we have simultaneously investigated the gene expression patterns in both, the infecting oomycete (P. palmivora) and infected host (coconut leaflets). Samples were collected at three time points viz., 12, 24 and 36 hours, from both infected and uninfected (control) tissues and subjected to RNA-seq on an Illumina HiseqTM 2500 sequencing platform. </description>
      <filetype>
        <name />
      </filetype>
      <filesize />
      <source>0</source>
      <sourcename>Original Data</sourcename>
      <access>
        <type>1</type>
        <name>Data available in data repository</name>
        <reponame>NCBI</reponame>
        <PersistentId />
        <deeplinkurl>https://www.ncbi.nlm.nih.gov/sra/PRJNA544637</deeplinkurl>
      </access>
    </dataset>
  </datasets>
</data>
